# Supplementary material for: Petrographic and Geotechnical Characteristics of Carbonate Aggregates from Poland and Their Correlation with the Design of Road Surface Structures
Source: Materials (Basel). 2021 Apr 18;14(8):2034. doi: 10.3390/ma14082034 (PMC8074242; doi:10.3390/ma14082034)
Supplement: Supplementary file 1 [file materials-14-02034-s001.zip]

Archive with 1 entries (1 files):
- materials-1166631-supplementary.xlsx
