# Supplementary material for: Petrographic and Geotechnical Characteristics of Carbonate Aggregates from Poland and Their Correlation with the Design of Road Surface Structures
Source: Materials (Basel). 2021 Apr 18;14(8):2034. doi: 10.3390/ma14082034 (PMC8074242; doi:10.3390/ma14082034)
Supplement: Supplementary file 1 [file materials-14-02034-s001.zip › materials-1166631-supplementary.xlsx]

## Sheet: Dolomite
Number of sample	F [%]	Crushing strenght [%]			WA24 [%]	LA [-]	ρa [Mg/m3]
		Xr	Xm	Xs
Kolumna1	Kolumna2	Kolumna3	Kolumna4	Kolumna5	Kolumna6	Kolumna7	Kolumna8
1	0.8	12.33	11.02	10.62	0.99	23.4	2.79
2	0.9	11.98	10.84	9.52	1.1	21.5	2.8
3	1.6	16.2	12.21	24.63	0.8	23.5	2.79
4	0.8	12.13	11.11	8.41	1	24.1	2.8
5	1.3	8.68	6.1	29.72	1	23.6	2.81
6	0.5	11.8	10.1	14.41	1.1	21	2.78
7	0.8	10.1	8.98	11.09	0.9	20.5	2.79
8	0.9	12.23	8.2	32.95	0.9	21.7	2.79
9	0.5	10.66	8.88	16.7	1.1	23.4	2.82
10	1.7	8.68	5.1	41.24	1.13	24	2.8
11	1	13.1	12.3	6.11	0.9	23	2.8
12	0.7	12.55	11.05	11.95	1.1	21.5	2.8
13	0.6	11.77	7.56	35.77	0.7	20.5	2.79
14	1	11.09	10.03	9.56	1.5	26.3	2.8
15	1	12.15	11.23	7.57	1	27.1	2.78
16	0.3	11.18	7.76	30.59	0.9	26.2	2.76
17	0.4	19.35	10.12	47.7	0.8	24.7	2.79
18	0.4	17.69	8.97	49.29	0.9	23.5	2.77
19	0.3	10.09	9.98	1.09	1	24.5	2.79
20	0.2	10.43	9.84	5.66	0.84	23	2.73
21	0.3	9.88	8.92	9.72	0.74	24	2.77
22	0.4	9.28	8.84	4.74	0.89	20	2.82
23	0.7	8.9	8.8	1.12	1	21	2.81
24	0.5	10.3	7.6	26.21	0.87	21	2.8
25	0.4	10.8	9.8	9.26	0.87	21	2.8
26	0.4	7.9	7.5	5.06	0.59	21	2.83
27	0.3	9.5	9.2	3.16	0.84	21	2.82
28	0.5	17	13.1	22.94	0.84	20	2.8
29	0.4	15.1	11.3	25.17	0.67	22	2.79
30	1.1	14.4	9.8	31.94	0.95	24	2.78
31	0.4	9.8	8.8	10.2	1.1	22	2.83
32	0.4	14.1	10.7	24.11	0.98	22	2.79
33	0.4	9.1	7.5	17.58	1	20	2.79
34	0.5	10	9.7	3	0.87	20	2.82
35	0.4	10.5	9.1	13.33	0.84	18	2.82
36	0.3	10.2	9.6	5.88	0.87	19	2.82
37	0.5	9.9	9.6	3.03	0.9	20	2.81
38	0.7	10.6	9.6	9.43	0.59	18	2.83
39	0.4	11.1	10.6	4.5	0.85	19	2.8
40	0.3	8.9	7.9	11.24	0.78	18	2.84
41	0.3	8.4	7.6	9.52	0.76	18	2.84
42	0.4	8.7	8.2	5.75	0.75	19	2.81
43	0.4	8.9	7.9	11.24	1	20	2.82
44	0.4	9.5	8.6	9.47	0.9	18	2.81
45	0.5	9	8.2	8.89	0.7	19	2.81
46	0.5	10.1	8.8	12.87	0.7	19	2.8
47	0.4	10.2	7.9	22.55	1	22	2.81
48	0.7	10.3	9.6	6.8	1	22	2.82
49	0.5	10	9.6	4	0.7	18	2.83
50	0.5	9.2	8.4	8.7	0.9	20	2.84
51	0.6	10	9.6	4	0.8	18	2.83
52	0.6	9.8	9.1	7.14	1.1	23	2.82
53	0.5	12.6	9.8	22.22	1	23	2.82
54	1.2	11	9.5	13.64	1	19	2.83
55	0.7	10.9	10.3	5.5	1	20	2.82
56	0.9	10.8	9.6	11.11	1.1	25	2.84
57	0.3	10.2	7.4	27.45	1.1	21	2.82
58	0.4	9.4	8.5	9.57	1	20	2.83
59	0.5	9.6	9.1	5.21	0.9	22	2.83
60	1.1	10.5	9.2	12.38	1	21	2.83
61	0.6	10.2	9	11.76	1.1	20	2.82
62	0.5	10.1	8.8	12.87	1	23	2.82
63	0.4	10	9.1	9	1	20	2.83
64	0.6	10.4	8.6	17.31	1.3	22	2.82
65	0.5	10.8	8.4	22.22	1.1	22	2.83
66	0.6	9.9	8.3	16.16	1.1	21	2.82
67	0.9	10.3	9.5	7.77	0.9	22	2.82
68	0.7	9.6	8.8	8.33	1.1	21	2.8
69	0.8	10.8	9.3	13.89	0.9	20	2.82
70	1	10.9	9.1	16.51	1	21	2.83
71	2	9.9	8.1	18.18	1	20	2.84
72	1.5	8.5	7.9	7.06	0.9	22	2.83
73	0.3	10.5	8.9	15.24	0.9	22	2.84
74	0.3	8.5	7.9	7.06	0.8	21	2.83
75	0.3	10.5	9.2	12.38	0.9	22	2.84
76	0.4	13.7	7.4	45.99	1	21	2.81
77	0.3	9.9	8.1	18.18	0.7	22	2.8
78	0.7	9.9	8.5	14.14	0.9	22	2.8
79	0.3	9.9	8.9	10.1	0.8	21	2.92
80	0.3	9.9	8.1	18.18	0.6	21	2.82
81	0.5	10.2	9.4	7.84	1.2	21	2.82
82	0.7	9.9	8.2	17.17	1	22	2.87
83	0.9	16.5	12.2	26.06	1	24	2.84
max	2	19.35	13.1	49.29	1.5	27.1	2.92
min	0.2	7.9	5.1	1.09	0.59	18	2.73
mead	0.6	10.9	9.1	14.7	0.93	21.4	2.81
standard deviation	0.3	2.1	1.3	10.6	0.15	2	0.02

## Sheet: Limestone
Number of sample	F [%]	Crushing strenght [%]			WA24 [%]	LA [-]	ρa [Mg/m3]
		Xr	Xm	Xs
Kolumna1	Kolumna2	Kolumna3	Kolumna4	Kolumna5	Kolumna6	Kolumna7	Kolumna8
1	0.67	14.23	16.28	-14.41	1.1	-	2.72
2	1.76	15.21	18.23	-19.86	1.8	-	2.73
3	1.3	14.36	17.24	-20.06	1.7	-	2.7
4	2.5	15.64	18.24	-16.62	2.4	-	2.7
5	1.2	15.63	16.85	-7.81	1.7	-	2.7
6	2.2	15.35	17.65	-14.98	2.1	-	2.7
7	1.4	16.32	17.32	-6.13	1.8	-	2.73
8	1.7	14.09	16.34	-15.97	2	-	2.71
9	1	12.65	15.21	-20.24	1.5	-	2.72
10	0.8	13.64	12.7	6.89	1.4	-	2.71
11	1.3	13.04	18.74	-43.71	1.6	-	2.72
12	0.7	10.66	12.51	-17.35	1.5	-	2.72
13	0.8	13.26	11.75	11.39	1.3	-	2.73
14	1.6	14.57	14.72	-1.03	1.8	-	2.73
15	1.2	12.95	15.42	-19.07	1.6	-	2.72
16	3.8	12.48	15.51	-24.28	2.5	-	2.7
17	1.7	15.64	17.19	-9.91	1.6	-	2.72
18	1.4	16.74	19.08	-13.98	1.5	-	2.72
19	1.4	13.84	13.39	3.25	1.7	-	2.7
20	1.3	14.25	17.49	-22.74	1.4	-	2.71
21	1.2	14.62	16.54	-13.13	1.4	28	2.71
22	3.1	16.99	20.42	-20.19	2.9	33	2.7
23	1.2	15.43	15.36	0.45	1.4	28	2.71
24	1.3	12.99	14.61	-12.47	1.5	28	2.72
25	1.6	15.29	17.4	-13.8	2.2	30	2.7
26	2.7	11.28	16.19	-43.53	3.9	29	2.7
27	0.9	13.28	14.37	-8.21	1.1	28	2.72
28	1.5	13.99	15.72	-12.37	1.7	30	2.7
29	1.2	13.36	15.45	-15.64	1.2	28	2.73
30	1.3	14.62	14.57	0.34	1.3	29	2.73
31	1.6	13.81	15.4	-11.51	1.3	29	2.73
32	2	13.79	14.4	-4.42	1.1	29	2.72
33	1.9	13.85	15.38	-11.05	1.5	33	2.72
34	2.2	14.7	17.79	-21.02	1.8	30	2.73
35	1.8	13.2	15.44	-16.97	1.3	32	2.73
36	1.5	11.51	12.75	-10.77	1.4	29	2.71
37	1	12.96	13.09	-1	1.3	30	2.73
38	1.5	14.8	15.22	-2.84	1.6	29	2.72
39	1.6	10.34	14.89	-44	1.4	30	2.71
40	1.4	11.93	12.79	-7.21	1.6	29	2.72
41	1.7	12.88	13.34	-3.57	1.6	33	2.72
42	1.4	13.28	16.32	-22.89	1.5	30	2.72
43	1.5	8.95	17.12	-91.28	1.7	28	2.7
44	1.8	14.53	16.77	-15.42	1.5	34	2.72
45	1.1	15.14	16.35	-7.99	1.4	32	2.71
46	1.2	12.57	14.72	-17.1	1.3	29	2.73
47	1.1	13.3	14.26	-7.22	1.5	29	2.72
48	1	13.72	14.11	-2.84	1.3	29	2.73
49	1.5	11.51	13.58	-17.98	1.5	29	2.72
50	1.1	15.32	15.75	-2.81	1.4	28	2.71
51	1.3	13.81	14.28	-3.4	1.6	29	2.72
52	1.7	10.35	17.1	-65.22	1.8	30	2.73
53	1.5	13.92	16.08	-15.52	1.5	32	2.72
54	0.9	14.23	15.86	-11.45	1.4	30	2.71
55	2.5	12.22	15.16	-24.06	2.2	31	2.7
56	1.1	12.7	13.45	-5.91	1.3	27	2.73
57	2.2	12.7	12.48	1.73	1.8	28	2.73
58	2.3	12.66	13.18	-4.11	2	29	2.71
59	1.2	10.98	11.77	-7.19	1.5	28	2.72
60	0.8	9.5	11.75	-23.68	1.3	28	2.73
61	3.3	16.11	14.9	7.51	2.2	30	2.7
62	1	19.96	14.79	25.9	1.4	29	2.71
63	2.2	13.7	14.85	-8.39	1.8	31	2.73
64	1.7	14.68	7.97	45.71	1.5	30	2.72
65	1.8	15.8	16.92	-7.09	1.4	32	2.71
66	2.5	16.01	17.32	-8.18	1.8	31	2.73
67	3.2	12.27	16.47	-34.23	2.6	30	2.7
68	2.5	11.98	14.01	-16.94	2.3	29	2.7
69	1.1	16.33	16.33	0	1.3	28	2.73
70	1.8	13.44	16.91	-25.82	1.6	29	2.72
71	1.5	16.05	15.84	1.31	1.4	28	2.71
72	2.2	14.44	17.86	-23.68	1.9	30	2.71
73	1.7	14.88	16.23	-9.07	2.2	28	2.7
74	5.9	19.56	22.45	-14.78	3.2	30	2.7
75	0.6	14.53	15.85	-9.08	1.2	29	2.73
max	5.9	19.96	22.45	45.71	3.9	34	2.73
min	0.6	8.95	7.97	-91.28	1.1	27	2.7
mead	1.66	13.88	15.49	-12.81	1.68	29.6	2.71613
standard deviation	0.8	1.93	2.16	17.26	0.48	1.54	0.0110626
